# Supplementary material for: Information-Seeking Behaviours of CALD Women with Endometriosis in Australia: A Qualitative Study
Source: Int J Environ Res Public Health. 2026 Jan 22;23(1):134. doi: 10.3390/ijerph23010134 (PMC12840965; doi:10.3390/ijerph23010134)
Supplement: Supplementary file 1 [file ijerph-23-00134-s001.zip]

Archive with 1 entries (1 files):
- ijerph-4081338-supplementary.pdf
